# Supplementary material for: Clinical outcomes and treatment patterns among Medicare patients with nonvalvular atrial fibrillation (NVAF) and chronic kidney disease
Source: PLoS One. 2019 Nov 14;14(11):e0225052. doi: 10.1371/journal.pone.0225052 (PMC6855694; doi:10.1371/journal.pone.0225052)
Supplement: S4 Table — Unknown staging includes patients with CKD Stage coding as unknown (ICD-9 code 585.9) and patients with codes fitting the broad definition of CKD without ICD-9 codes for a specific CKD stage (N = 369,323). (XLSX) [file pone.0225052.s005.xlsx]

## Sheet: Sheet1
Supplemental Table 4: Baseline characteristics of patients by CKD stage including patients with unknown CKD Stage codings (ICD-9 code 585.9) and patients with codes fitting the broad definition of CKD without ICD-9 codes for a specific CKD stage (N=369,323)
Variable	S1	S2	S3	S4	S5	5H	Unknown	Missing
N	3836	12326	102537	39230	5040	35411	67462	103481
Demographics
Age
66-74	1,056 (27.5%)	3,642 (29.5%)	26,043 (25.4%)	8,754 (22.3%)	1,335 (26.5%)	15,309 (43.2%)	15,004 (22.2%)	31,339 (30.3%)
75-79	717 (18.7%)	2,495 (20.2%)	20,254 (19.8%)	7,168 (18.3%)	862 (17.1%)	7,435 (21.0%)	11,602 (17.2%)	19,951 (19.3%)
80+	2,063 (53.8%)	6,189 (50.2%)	56,240 (54.8%)	23,308 (59.4%)	2,843 (56.4%)	12,667 (35.8%)	40,856 (60.6%)	52,191 (50.4%)
Sex
Male	1,919 (50.0%)	6,524 (52.9%)	53,913 (52.6%)	19,119 (48.7%)	2,479 (49.2%)	19,172 (54.1%)	35,088 (52.0%)	51,768 (50.0%)
Female	1,917 (50.0%)	5,802 (47.1%)	48,624 (47.4%)	20,111 (51.3%)	2,561 (50.8%)	16,239 (45.9%)	32,374 (48.0%)	51,713 (50.0%)
Region of residence
Midwest	715 (18.6%)	2,822 (22.9%)	26,696 (26.0%)	10,531 (26.8%)	1,237 (24.5%)	8,382 (23.7%)	19,132 (28.4%)	24,799 (24.0%)
Northeast	736 (19.2%)	2,001 (16.2%)	16,906 (16.5%)	6,752 (17.2%)	923 (18.3%)	6,149 (17.4%)	11,351 (16.8%)	19,869 (19.2%)
Other/Unknown	50 (1.3%)	82 (0.7%)	596 (0.6%)	235 (0.6%)	28 (0.6%)	267 (0.8%)	399 (0.6%)	611 (0.6%)
South	1,632 (42.5%)	5,297 (43.0%)	41,422 (40.4%)	15,596 (39.8%)	1,994 (39.6%)	14,451 (40.8%)	27,142 (40.2%)	41,431 (40.0%)
West	703 (18.3%)	2,124 (17.2%)	16,917 (16.5%)	6,116 (15.6%)	858 (17.0%)	6,162 (17.4%)	9,438 (14.0%)	16,771 (16.2%)
Charlson Comorbidity, Median (Q1, Q3)	5.0 (4.0, 7.0)	6.0 (4.0, 7.0)	6.0 (4.0, 8.0)	6.0 (4.0, 8.0)	6.0 (4.0, 8.0)	7.0 (5.0, 9.0)	6.0 (4.0, 7.0)	4.0 (2.0, 6.0)
CHADS2 score
0	26 (0.7%)	77 (0.6%)	388 (0.4%)	66 (0.2%)	9 (0.2%)	166 (0.5%)	278 (0.4%)	1,624 (1.6%)
2019-01-02	1,249 (32.6%)	4,062 (33.0%)	29,907 (29.2%)	8,675 (22.1%)	1,168 (23.2%)	8,104 (22.9%)	18,867 (28.0%)	38,542 (37.2%)
2019-03-04	1,882 (49.1%)	5,926 (48.1%)	51,871 (50.6%)	21,323 (54.4%)	2,711 (53.8%)	18,252 (51.5%)	34,452 (51.1%)	47,342 (45.7%)
5+	679 (17.7%)	2,261 (18.3%)	20,371 (19.9%)	9,166 (23.4%)	1,152 (22.9%)	8,889 (25.1%)	13,865 (20.6%)	15,973 (15.4%)
CHADS2-VASC score
0-1	14 (0.4%)	32 (0.3%)	199 (0.2%)	35 (0.1%)	7 (0.1%)	98 (0.3%)	152 (0.2%)	751 (0.7%)
2	122 (3.2%)	416 (3.4%)	2,461 (2.4%)	474 (1.2%)	85 (1.7%)	725 (2.0%)	1,516 (2.2%)	4,791 (4.6%)
2019-03-04	1,242 (32.4%)	4,020 (32.6%)	30,953 (30.2%)	9,473 (24.1%)	1,238 (24.6%)	8,301 (23.4%)	19,396 (28.8%)	35,736 (34.5%)
2019-05-06	1,637 (42.7%)	5,212 (42.3%)	45,037 (43.9%)	18,033 (46.0%)	2,313 (45.9%)	15,573 (44.0%)	30,015 (44.5%)	42,498 (41.1%)
7+	821 (21.4%)	2,646 (21.5%)	23,887 (23.3%)	11,215 (28.6%)	1,397 (27.7%)	10,714 (30.3%)	16,383 (24.3%)	19,705 (19.0%)
CHADS2-VASC score, Median (Q1, Q3)	5.0 (4.0, 6.0)	5.0 (4.0, 6.0)	5.0 (4.0, 6.0)	6.0 (4.0, 7.0)	5.0 (4.0, 7.0)	6.0 (4.0, 7.0)	5.0 (4.0, 6.0)	5.0 (4.0, 6.0)
Prior major bleed
No	2,637 (68.7%)	8,583 (69.6%)	70,705 (69.0%)	26,509 (67.6%)	3,275 (65.0%)	22,173 (62.6%)	45,903 (68.0%)	66,302 (64.1%)
Yes	1,199 (31.3%)	3,743 (30.4%)	31,832 (31.0%)	12,721 (32.4%)	1,765 (35.0%)	13,238 (37.4%)	21,559 (32.0%)	37,179 (35.9%)
Prior stroke
No	2,748 (71.6%)	8,599 (69.8%)	70,858 (69.1%)	26,680 (68.0%)	3,487 (69.2%)	23,390 (66.1%)	46,396 (68.8%)	74,247 (71.7%)
Yes	1,088 (28.4%)	3,727 (30.2%)	31,679 (30.9%)	12,550 (32.0%)	1,553 (30.8%)	12,021 (33.9%)	21,066 (31.2%)	29,234 (28.3%)
Prior hemodialysis
No	3,825 (99.7%)	12,308 (99.9%)	102,268 (99.7%)	38,925 (99.2%)	4,894 (97.1%)	14,232 (40.2%)	67,267 (99.7%)	103,123 (99.7%)
Yes	11 (0.3%)	18 (0.1%)	269 (0.3%)	305 (0.8%)	146 (2.9%)	21,179 (59.8%)	195 (0.3%)	358 (0.3%)
Prior thrombocytopenia
No	3,526 (91.9%)	11,177 (90.7%)	92,236 (90.0%)	35,033 (89.3%)	4,442 (88.1%)	29,785 (84.1%)	60,481 (89.7%)	90,015 (87.0%)
Yes	310 (8.1%)	1,149 (9.3%)	10,301 (10.0%)	4,197 (10.7%)	598 (11.9%)	5,626 (15.9%)	6,981 (10.3%)	13,466 (13.0%)
Prior anemia
No	1,646 (42.9%)	5,377 (43.6%)	38,856 (37.9%)	9,185 (23.4%)	769 (15.3%)	2,381 (6.7%)	26,777 (39.7%)	45,296 (43.8%)
Yes	2,190 (57.1%)	6,949 (56.4%)	63,681 (62.1%)	30,045 (76.6%)	4,271 (84.7%)	33,030 (93.3%)	40,685 (60.3%)	58,185 (56.2%)
Prior congestive heart failure
No	2,211 (57.6%)	7,142 (57.9%)	55,339 (54.0%)	16,803 (42.8%)	2,107 (41.8%)	13,906 (39.3%)	33,203 (49.2%)	61,965 (59.9%)
Yes	1,625 (42.4%)	5,184 (42.1%)	47,198 (46.0%)	22,427 (57.2%)	2,933 (58.2%)	21,505 (60.7%)	34,259 (50.8%)	41,516 (40.1%)
Prior diabetes
No	1,847 (48.1%)	5,884 (47.7%)	47,818 (46.6%)	16,416 (41.8%)	2,040 (40.5%)	10,413 (29.4%)	33,742 (50.0%)	56,903 (55.0%)
Yes	1,989 (51.9%)	6,442 (52.3%)	54,719 (53.4%)	22,814 (58.2%)	3,000 (59.5%)	24,998 (70.6%)	33,720 (50.0%)	46,578 (45.0%)
Prior hypertension
No	187 (4.9%)	571 (4.6%)	3,827 (3.7%)	1,016 (2.6%)	116 (2.3%)	1,015 (2.9%)	3,445 (5.1%)	10,156 (9.8%)
Yes	3,649 (95.1%)	11,755 (95.4%)	98,710 (96.3%)	38,214 (97.4%)	4,924 (97.7%)	34,396 (97.1%)	64,017 (94.9%)	93,325 (90.2%)
Prior myocardial infarction
No	3,126 (81.5%)	9,754 (79.1%)	80,039 (78.1%)	29,694 (75.7%)	3,840 (76.2%)	25,448 (71.9%)	51,858 (76.9%)	80,979 (78.3%)
Yes	710 (18.5%)	2,572 (20.9%)	22,498 (21.9%)	9,536 (24.3%)	1,200 (23.8%)	9,963 (28.1%)	15,604 (23.1%)	22,502 (21.7%)
Prior dyspepsia or stomach discomfort
No	3,728 (97.2%)	11,930 (96.8%)	99,696 (97.2%)	38,169 (97.3%)	4,924 (97.7%)	34,341 (97.0%)	65,651 (97.3%)	100,386 (97.0%)
Yes	108 (2.8%)	396 (3.2%)	2,841 (2.8%)	1,061 (2.7%)	116 (2.3%)	1,070 (3.0%)	1,811 (2.7%)	3,095 (3.0%)
Prior peripheral vascular disease
No	1,367 (35.6%)	4,075 (33.1%)	31,988 (31.2%)	10,756 (27.4%)	1,501 (29.8%)	8,413 (23.8%)	20,516 (30.4%)	39,254 (37.9%)
Yes	2,469 (64.4%)	8,251 (66.9%)	70,549 (68.8%)	28,474 (72.6%)	3,539 (70.2%)	26,998 (76.2%)	46,946 (69.6%)	64,227 (62.1%)
Prior peripheral artery disease
No	3,011 (78.5%)	9,540 (77.4%)	78,566 (76.6%)	28,872 (73.6%)	3,763 (74.7%)	23,931 (67.6%)	51,129 (75.8%)	83,273 (80.5%)
Yes	825 (21.5%)	2,786 (22.6%)	23,971 (23.4%)	10,358 (26.4%)	1,277 (25.3%)	11,480 (32.4%)	16,333 (24.2%)	20,208 (19.5%)
Prior transient ischemic attack
No	3,572 (93.1%)	11,395 (92.4%)	95,461 (93.1%)	36,502 (93.0%)	4,759 (94.4%)	33,030 (93.3%)	62,618 (92.8%)	97,239 (94.0%)
Yes	264 (6.9%)	931 (7.6%)	7,076 (6.9%)	2,728 (7.0%)	281 (5.6%)	2,381 (6.7%)	4,844 (7.2%)	6,242 (6.0%)
Prior coronary artery disease
No	1,743 (45.4%)	5,266 (42.7%)	41,867 (40.8%)	14,377 (36.6%)	1,927 (38.2%)	12,051 (34.0%)	27,325 (40.5%)	49,147 (47.5%)
Yes	2,093 (54.6%)	7,060 (57.3%)	60,670 (59.2%)	24,853 (63.4%)	3,113 (61.8%)	23,360 (66.0%)	40,137 (59.5%)	54,334 (52.5%)
